# Supplementary material for: Association Between Adiposity Rebound and the Frequency of Balanced Meals Among Japanese Preschool Children: A Cross-Sectional Study
Source: Nutrients. 2025 Oct 9;17(19):3183. doi: 10.3390/nu17193183 (PMC12526273; doi:10.3390/nu17193183)
Supplement: Supplementary file 1 [file nutrients-17-03183-s001.zip]

Archive with 1 entries (1 files):
- nutrients-3848867-Supplementary.xlsx
