# Supplementary material for: Association Between Adiposity Rebound and the Frequency of Balanced Meals Among Japanese Preschool Children: A Cross-Sectional Study
Source: Nutrients. 2025 Oct 9;17(19):3183. doi: 10.3390/nu17193183 (PMC12526273; doi:10.3390/nu17193183)
Supplement: Supplementary file 1 [file nutrients-17-03183-s001.zip › nutrients-3848867-Supplementary.xlsx]

## Sheet: AR_Food_Lifestyle
Table S1: Association of AR with food intake frequency by each food group, and of AR with lifestyle (simple tabulation)
		Total (n=688)		Adiposity Rebound*						P†
				No (n=495)			Yes(n=193)
Grains	5 times a day or more	73	10.6105	57	11.5152		16	8.29016		0.00427721
	3-4 times a day	456	66.2791	340	68.6869	a	116	60.1036	b
	Twice a day	94	13.6628	54	10.9091	b	40	20.7254	a
	Once a day	49	7.12209	31	6.26263		18	9.32642
	Rarely	16	2.32558	13	2.62626		3	1.5544
Fish	Once a day or more	41	5.9593	31	6.26263		10	5.18135		0.329521
	4-6 days a week	111	16.1337	82	16.5657		29	15.0259
	1-3 days a week	399	57.9942	292	58.9899		107	55.4404
	Less than once a week	137	19.9128	90	18.1818		47	24.3523
Meat	Once a day or more	144	20.9302	99	20		45	23.3161		0.0356942
	4-6 days a week	258	37.5	202	40.8081	a	56	29.0155	b
	1-3 days a week	241	35.0291	162	32.7273	b	79	40.9326	a
	Less than once a week	45	6.5407	32	6.46465		13	6.73575
Eggs	Once a day or more	78	11.3372	57	11.5152		21	10.8808		0.309422
	4-6 days a week	194	28.1977	147	29.697		47	24.3523
	1-3 days a week	324	47.093	231	46.6667		93	48.1865
	Less than once a week	92	13.3721	60	12.1212		32	16.5803
Soy	Once a day or more	74	10.7558	51	10.303		23	11.9171		0.759424
	4-6 days a week	168	24.4186	121	24.4444		47	24.3523
	1-3 days a week	367	53.343	269	54.3434		98	50.7772
	Less than once a week	79	11.4826	54	10.9091		25	12.9534
Vegetables	3 times a day or more	200	29.0698	140	28.2828		60	31.0881		0.459599
	Twice a day	318	46.2209	239	48.2828		79	40.9326
	Once a day	99	14.3895	69	13.9394		30	15.544
	Few times a week	41	5.9593	28	5.65657		13	6.73575
	Rarely	30	4.36047	19	3.83838		11	5.69948
Fruits	Twice a day or more	87	12.6453	55	11.1111		32	16.5803		0.130997
	Once a day	247	35.9012	180	36.3636		67	34.715
	Few times a week	288	41.8605	216	43.6364		72	37.3057
	Rarely	66	9.59302	44	8.88889		22	11.399
Daily Products	3 times a day or more	93	13.5174	68	13.7374		25	12.9534		0.438312
	Twice a day	185	26.8895	133	26.8687		52	26.943
	Once a day	241	35.0291	181	36.5657		60	31.0881
	Few times a week	134	19.4767	91	18.3838		43	22.2798
	Rarely	35	5.08721	22	4.44444		13	6.73575
Fast Foods	4 times a week or more	5	0.726744	4	0.808081		1	0.518135		0.922357
	2-3 times a week	20	2.90698	14	2.82828		6	3.10881
	Once a week	102	14.8256	73	14.7475		29	15.0259
	Few times a month	435	63.2267	317	64.0404		118	61.1399
	Rarely	126	18.314	87	17.5758		39	20.2073
Snacks	5 times a day or more	28	4.06977	16	3.23232		12	6.21762		0.221075
	3-4 times a day	34	4.94186	27	5.45455		7	3.62694
	Twice a day	100	14.5349	66	13.3333		34	17.6166
	Once a day	323	46.9477	238	48.0808		85	44.0415
	Few times a week	183	26.5988	135	27.2727		48	24.8705
	Rarely	20	2.90698	13	2.62626		7	3.62694
Sweetened Beverages	5 times a day or more	18	2.61628	10	2.0202		8	4.14508		0.0702565
	3-4 times a day	19	2.76163	11	2.22222		8	4.14508
	Twice a day	57	8.28488	42	8.48485		15	7.77202
	Once a day	129	18.75	100	20.202		29	15.0259
	Few times a week	294	42.7326	219	44.2424		75	38.8601
	Rarely	171	24.8547	113	22.8283		58	30.0518
									(continued)
(continued)
		Total (n=688)		Adiposity Rebound*						P†
				No (n=495)			Yes(n=193)
Concerns about meals	Always	156	22.6744	106	21.4141		50	25.9067		0.322736
	Often	291	42.2965	206	41.6162		85	44.0415
	Rarely	165	23.9826	124	25.0505		41	21.2435
	Never	76	11.0465	59	11.9192		17	8.80829
Concerns about chewing	Always	18	2.61628	11	2.22222		7	3.62694		0.480919
	Often	117	17.0058	87	17.5758		30	15.544
	Rarely	236	34.3023	164	33.1313		72	37.3057
	Never	317	46.0756	233	47.0707		84	43.5233
Child's Weight from Parents' Perspective	Overweight	23	3.34302	15	3.0303		8	4.14508		0.321876
	Appropriate	518	75.2907	368	74.3434		150	77.7202
	Thin	142	20.6395	107	21.6162		35	18.1347
	Not Sure	5	0.726744	5	1.0101		0	0
Feeling Hungry before Meals	Always	219	31.8314	163	32.9293		56	29.0155		0.431449
	Often	356	51.7442	248	50.101		108	55.9585
	Rarely	92	13.3721	70	14.1414		22	11.399
	Never	6	0.872093	5	1.0101		1	0.518135
	Not Sure	15	2.18023	9	1.81818		6	3.10881
Meal Intake Frequency	Less than once a day	20	2.90698	17	3.43434		3	1.5544		0.632223
	Twice a day	35	5.08721	23	4.64646		12	6.21762
	Three times a day	40	5.81395	30	6.06061		10	5.18135
	4-5 times a day	586	85.1744	420	84.8485		166	86.0104
	6 times a day or more	7	1.01744	5	1.0101		2	1.03627
Eating while Doing Something Else	Always	206	29.9419	152	30.7071		54	27.9793		0.805174
	Often	217	31.5407	153	30.9091		64	33.1606
	Rarely	105	15.2616	73	14.7475		32	16.5803
	Never	160	23.2558	117	23.6364		43	22.2798
Eating Together	Almost every day	587	85.3198	424	85.6566		163	84.456		0.950762
	4-5 times a week	41	5.9593	28	5.65657		13	6.73575
	2-3 times a week	52	7.55814	37	7.47475		15	7.77202
	Rarely	8	1.16279	6	1.21212		2	1.03627
Frequency of Exercises	5 days a week or more	586	85.1744	417	84.2424		169	87.5648		0.235211
	3-4 days a week	92	13.3721	68	13.7374		24	12.4352
	1-2 days a week	9	1.30814	9	1.81818		0	0
	Less than a day per week	1	0.145349	1	0.20202		0	0
Screen Time	5 hours or more a day	41	5.9593	26	5.25253		15	7.77202		0.0571135
	Between 4-5 hours a day	48	6.97674	28	5.65657		20	10.3627
	Between 3-4 hours a day	157	22.8198	122	24.6465		35	18.1347
	Between 2-3 hours a day	190	27.6163	141	28.4848		49	25.3886
	Less than 2 hours a day	252	36.6279	178	35.9596		74	38.342
Time Flexibility	Flexible	202	29.3605	138	27.8788		64	33.1606		0.39315
	A little flexible	295	42.8779	221	44.6465		74	38.342
	Slightly flexible	180	26.1628	129	26.0606		51	26.4249
	Not flexible	11	1.59884	7	1.41414		4	2.07254
Financial Stability	Stable	44	6.39535	33	6.66667		11	5.69948		0.386231
	A little stable	121	17.5872	88	17.7778		33	17.0984
	Normal	268	38.9535	184	37.1717		84	43.5233
	A little challenged	170	24.7093	131	26.4646		39	20.2073
	Challenged	85	12.3547	59	11.9192		26	13.4715
n(％)
†χ２test (Pearson's chi-square test or Fisher-Freeman-Halton's exact test)
(When a significant association was found, a residual analysis was performed. a: significantly more, b: significantly less)
*AR group = children with >0 difference in BMI calculated at 18 months deducted from that at 36 months
